# Supplementary material for: Peptide-Enabled Nanocomposites Offer Biomimetic Reconstruction of Silver Diamine Fluoride-Treated Dental Tissues
Source: Polymers (Basel). 2022 Mar 28;14(7):1368. doi: 10.3390/polym14071368 (PMC9002525; doi:10.3390/polym14071368)
Supplement: Supplementary file 1 [file polymers-14-01368-s001.zip]

Archive with 1 entries (1 files):
- polymers-1585625-supplementary.pdf
